# Supplementary material for: Exploration of Preservation Methods for Utilizing Porcine Fetal-Organ-Derived Cells in Regenerative Medicine Research
Source: Cells. 2024 Jan 25;13(3):228. doi: 10.3390/cells13030228 (PMC10854901; doi:10.3390/cells13030228)
Supplement: Supplementary file 1 [file cells-13-00228-s001.zip]

Archive with 5 entries (4 files):
- Supplementary Files/
- Supplementary Files/Video S1.mp4
- __MACOSX/Supplementary Files/._Video S1.mp4
- Supplementary Files/Video S2.m2ts
- __MACOSX/Supplementary Files/._Video S2.m2ts
